# Supplementary material for: Characterization of Inkjet-Printed Digital Microfluidics Devices
Source: Sensors (Basel). 2021 Apr 28;21(9):3064. doi: 10.3390/s21093064 (PMC8125221; doi:10.3390/s21093064)
Supplement: Supplementary file 1 [file sensors-21-03064-s001.zip]

Archive with 1 entries (1 files):
- sensors-1158066-supplementary.mov
